# Supplementary material for: Energy Metabolism in Gynecological Cancers: A Scoping Review
Source: Int J Environ Res Public Health. 2022 May 25;19(11):6419. doi: 10.3390/ijerph19116419 (PMC9180127; doi:10.3390/ijerph19116419)
Supplement: Supplementary file 1 [file ijerph-19-06419-s001.zip]

Archive with 1 entries (1 files):
- ijerph-1687304-supplementary.pdf
